# Supplementary material for: Isolation and Characterization of Two Novel Lytic Bacteriophages against Salmonella typhimurium and Their Biocontrol Potential in Food Products
Source: Foods. 2024 Sep 28;13(19):3103. doi: 10.3390/foods13193103 (PMC11476292; doi:10.3390/foods13193103)
Supplement: Supplementary file 1 [file foods-13-03103-s001.zip]

Archive with 1 entries (1 files):
- foods-3207194-supplementary.pdf
